# Supplementary material for: Loss of DRC1 function leads to multiple morphological abnormalities of the sperm flagella and male infertility in human and mouse
Source: Hum Mol Genet. 2021 Jun 24;30(21):1996–2011. doi: 10.1093/hmg/ddab171 (PMC8522639; doi:10.1093/hmg/ddab171)
Supplement: Supporting_Information_ddab171 [file supporting_information_ddab171.zip]

Archive with 1 entries (1 files):
- Supporting_Information_ddab171.docx
